# Supplementary material for: A Rat Model of the Brain-Derived Neurotrophic Factor Val66Met Polymorphism Shows Attenuated Motivation for Alcohol Self-Administration and Diminished Propensity for Cue-Induced Relapse in Females
Source: Biology (Basel). 2023 May 31;12(6):799. doi: 10.3390/biology12060799 (PMC10295107; doi:10.3390/biology12060799)
Supplement: Supplementary file 1 [file biology-12-00799-s001.zip]

Archive with 1 entries (1 files):
- biology-2330457-supplementary.pdf
